# Supplementary material for: Helicobacter pylori infection induces DNA double-strand breaks through the ACVR1/IRF3/POLD1 signaling axis to drive gastric tumorigenesis
Source: Gut Microbes. 2025 Feb 9;17(1):2463581. doi: 10.1080/19490976.2025.2463581 (PMC11812335; doi:10.1080/19490976.2025.2463581)
Supplement: Supplemental Material [file KGMI_A_2463581_SM8674.zip]

Archive with 3 entries (3 files):
- Supplementary Material.docx
- Table S2patient informations.xlsx
- Supp Figs.docx
