# Supplementary material for: Helicobacter pylori infection induces DNA double-strand breaks through the ACVR1/IRF3/POLD1 signaling axis to drive gastric tumorigenesis
Source: Gut Microbes. 2025 Feb 9;17(1):2463581. doi: 10.1080/19490976.2025.2463581 (PMC11812335; doi:10.1080/19490976.2025.2463581)
Supplement: Supplemental Material [file KGMI_A_2463581_SM8674.zip › Table S2patient informations.xlsx]

## Sheet: Sheet1
Table S2. The informations of patients with gastritis
Patient ID	Age	Sex	Histopathological diagnosis	Biopsy site	Hp	diagnose	History of Hp eradication
1	28	female	chronic gastritis	Antrum	+	C13	none
2	44	male	chronic gastritis	Antrum	+	C13	none
3	61	male	chronic gastritis	Antrum	+	C13	none
4	46	male	chronic gastritis	Antrum	+	C13	none
5	64	female	chronic gastritis	Antrum	+	C13	none
6	75	female	chronic gastritis	Antrum	+	C13	none
7	63	female	chronic gastritis	Antrum	+	C13	none
8	66	male	chronic gastritis	Antrum	+	C13	none
9	56	male	chronic gastritis	Antrum	+	C13	none
10	39	male	chronic gastritis	Antrum	+	C13	none
11	32	male	chronic gastritis	Antrum	+	C13	none
12	67	male	chronic gastritis	Antrum	+	C13	none
13	68	male	chronic gastritis	Antrum	+	C13	none
14	47	male	chronic gastritis	Antrum	+	C13	none
15	47	female	chronic gastritis	Antrum	+	C13	none
16	52	male	chronic gastritis	Antrum	+	C13	none
17	61	male	chronic gastritis	Antrum	+	C13	none
18	72	male	chronic gastritis	Antrum	+	C13	none
19	64	male	chronic gastritis	Antrum	+	C13	none
20	54	male	chronic gastritis	Antrum	+	C13	none
21	48	male	chronic gastritis	Antrum	-	C13	none
22	62	male	chronic gastritis	Antrum	-	C13	none
23	84	male	chronic gastritis	Antrum	-	C13	none
24	71	female	chronic gastritis	Antrum	-	C13	none
25	42	male	chronic gastritis	Antrum	-	C13	none
26	29	male	chronic gastritis	Antrum	-	C13	none
27	72	female	chronic gastritis	Antrum	-	C13	none
28	50	male	chronic gastritis	Antrum	-	C13	none
29	57	male	chronic gastritis	Antrum	-	C13	none
30	68	male	chronic gastritis	Antrum	-	C13	none
31	58	male	chronic gastritis	Antrum	-	C13	none
32	61	male	chronic gastritis	Antrum	-	C13	none
33	57	male	chronic gastritis	Antrum	-	C13	none
34	51	male	chronic gastritis	Antrum	-	C13	none
35	71	male	chronic gastritis	Antrum	-	C13	none
36	52	male	chronic gastritis	Antrum	-	C13	none
37	68	male	chronic gastritis	Antrum	-	C13	none
38	47	male	chronic gastritis	Antrum	-	C13	none
39	74	female	chronic gastritis	Antrum	-	C13	none
40	51	male	chronic gastritis	Antrum	-	C13	none
